# Supplementary material for: Systemic Analysis of Gene Expression Profiles Identifies ErbB3 as a Potential Drug Target in Pediatric Alveolar Rhabdomyosarcoma
Source: PLoS One. 2012 Dec 5;7(12):e50819. doi: 10.1371/journal.pone.0050819 (PMC3515522; doi:10.1371/journal.pone.0050819)
Supplement: File S1 — Statistical analysis of drug target expression in pediatric sarcomas. (XLS) [file pone.0050819.s002.xls]

## Sheet: Results Description
Title:	Systemic analysis of gene expression profiles identifies ErbB3 as a potential drug target in pediatric alveolar rhabdomyosarcoma
Authors:	Janne Nordberg, John Patrick Mpindi, Kristiina Iljin, Arto Tapio Pulliainen, Markku Kallajoki, Olli Kallioniemi, Klaus Elenius and Varpu Elenius
Overall study design:	Comparision of gene expression profiling in pediatric cancers (age less than 16 years)
Type:	Expression profiling by microarrays
Analysis Parameters
hugo_id	Gene Symbol
ensg_id	Ensembl gene Id
entrez_id	Entrez Gene Id
tissue	Anatomical tissue or pediatric cancer histology
GT_index1	Mpindi JP, Sara H, Haapa-Paananen S, Kilpinen S, Pisto T, et al. (2011) GTI: A Novel Algorithm for Identifying Outlier Gene Expression Profiles from Integrated Microarray Datasets. PLoS ONE 6(2): e17259. doi:10.1371/journal.pone.0017259
count_All	Number of all samples (test group and reference group)
count_cancer_and_normal	Number of cancer and normal samples (reference group)
count_pediatric_cancer_samples	Number of samples from a given tissue
t_test	Fisher exact test (Cox, 1970)
t_pvalue	P-value
bonferroni_correction	Bonferroni correction a method used to counteract the problem of multiple comparisons.
benjamin_Hochberg	Benjamin Hochberg a method used to counteract the problem of multiple comparisons.

## Sheet: Summary_table_GTI_specificity.c
hugo_id	ensg_id	entrez_id	tissue	GT_index1	count_All	count_cancer_and_normal	count_pediatric_cancer_samples	t_test	t_pvalue	bonferroni_correction	benjamin_Hochberg
FLT4	ENSG00000037280	2324	Rhabdomyosarcoma, alveolar	NA	615	615	0	NA	NA	NA	NA
FLT4	ENSG00000037280	2324	Rhabdomyosarcoma	NA	615	615	0	NA	NA	NA	NA
FLT4	ENSG00000037280	2324	Rhabdomyosarcoma, embryonal	NA	615	615	0	NA	NA	NA	NA
FLT4	ENSG00000037280	2324	Osteosarcoma	NA	615	615	0	NA	NA	NA	NA
PIGF	ENSG00000151665	5281	Ewings sarcoma	NA	540	539	1	NA	NA	NA	NA
PDGFRA	ENSG00000134853	5156	Osteosarcoma	24.918	975	972	3	33.6988	5.22542e-05	5.22542e-05	5.22542e-05
VEGFC	ENSG00000150630	7424	Ewings sarcoma	24.132	975	964	11	15.4483	1.46823e-08	1.46823e-08	1.46823e-08
EPHA2	ENSG00000142627	1969	Osteosarcoma	21.371	975	972	3	11.9856	0.00598714	0.00598714	0.00598714
ERBB3	ENSG00000065361	2065	Rhabdomyosarcoma, alveolar	21.324	1128	1125	3	5.0714	0.0362052	0.0362052	0.0362052
PDGFRA	ENSG00000134853	5156	Rhabdomyosarcoma, embryonal	20.856	975	959	16	11.3611	4.79541e-09	4.79541e-09	4.79541e-09
ERBB3	ENSG00000065361	2065	Rhabdomyosarcoma	20.842	1128	1118	10	8.04218	1.89904e-05	1.89904e-05	1.89904e-05
PDGFRA	ENSG00000134853	5156	Ewings sarcoma	18.658	975	964	11	16.0658	2.75767e-09	2.75767e-09	2.75767e-09
EPHA2	ENSG00000142627	1969	Ewings sarcoma	18.362	975	964	11	16.7076	3.65958e-09	3.65958e-09	3.65958e-09
PDGFRB	ENSG00000113721	5159	Osteosarcoma	18.269	975	972	3	16.6927	0.0022212	0.0022212	0.0022212
PDGFRB	ENSG00000113721	5159	Ewings sarcoma	14.725	975	964	11	12.7748	7.01123e-08	7.01123e-08	7.01123e-08
PDGFRA	ENSG00000134853	5156	Rhabdomyosarcoma	13.434	975	965	10	4.97338	0.000708779	0.000708779	0.000708779
KDR	ENSG00000128052	3791	Osteosarcoma	12.889	975	972	3	2.8192	0.105678	0.105678	0.105678
ERBB3	ENSG00000065361	2065	Rhabdomyosarcoma, embryonal	12.613	1128	1112	16	5.31386	8.09811e-05	8.09811e-05	8.09811e-05
PDGFRB	ENSG00000113721	5159	Rhabdomyosarcoma	9.706	975	965	10	12.7317	1.28078e-07	1.28078e-07	1.28078e-07
FLT1	ENSG00000102755	2321	Osteosarcoma	9.591	926	923	3	2.92197	0.099061	0.099061	0.099061
EGFR	ENSG00000146648	1956	Ewings sarcoma	8.438	975	964	11	10.471	4.30214e-07	4.30214e-07	4.30214e-07
PDGFRA	ENSG00000134853	5156	Rhabdomyosarcoma, alveolar	8.122	975	972	3	3.73196	0.0627838	0.0627838	0.0627838
PDGFRB	ENSG00000113721	5159	Rhabdomyosarcoma, embryonal	7.368	975	959	16	16.1797	6.72576e-13	6.72576e-13	6.72576e-13
KDR	ENSG00000128052	3791	Rhabdomyosarcoma	7.121	975	965	10	18.6965	5.4124e-11	5.4124e-11	5.4124e-11
EPHA2	ENSG00000142627	1969	Rhabdomyosarcoma, embryonal	6.71	975	959	16	13.5121	3.38749e-11	3.38749e-11	3.38749e-11
KDR	ENSG00000128052	3791	Rhabdomyosarcoma, embryonal	6.484	975	959	16	6.50815	7.66196e-06	7.66196e-06	7.66196e-06
VEGFC	ENSG00000150630	7424	Osteosarcoma	6.432	975	972	3	4.37147	0.0463296	0.0463296	0.0463296
FLT1	ENSG00000102755	2321	Ewings sarcoma	6.19	926	915	11	17.67	9.20993e-12	9.20993e-12	9.20993e-12
EPHA2	ENSG00000142627	1969	Rhabdomyosarcoma, alveolar	6.102	975	972	3	7.72897	0.0129831	0.0129831	0.0129831
FYN	ENSG00000010810	2534	Osteosarcoma	6.052	975	972	3	7.12634	0.0164555	0.0164555	0.0164555
VEGFA	ENSG00000112715	NA	Rhabdomyosarcoma, alveolar	5.698	975	972	3	3.45956	0.0726918	0.0726918	0.0726918
EGFR	ENSG00000146648	1956	Rhabdomyosarcoma, embryonal	5.287	975	959	16	3.30403	0.00471757	0.00471757	0.00471757
PDGFRB	ENSG00000113721	5159	Rhabdomyosarcoma, alveolar	4.497	975	972	3	3.84908	0.059425	0.059425	0.059425
EPHA2	ENSG00000142627	1969	Rhabdomyosarcoma	4.135	975	965	10	7.57847	1.84564e-05	1.84564e-05	1.84564e-05
VEGFA	ENSG00000112715	NA	Osteosarcoma	4.118	975	972	3	2.44757	0.132807	0.132807	0.132807
FLT1	ENSG00000102755	2321	Rhabdomyosarcoma	3.642	926	916	10	7.04846	3.47548e-05	3.47548e-05	3.47548e-05
FLT1	ENSG00000102755	2321	Rhabdomyosarcoma, alveolar	3.594	926	923	3	3.41574	0.0737598	0.0737598	0.0737598
FYN	ENSG00000010810	2534	Ewings sarcoma	3.532	975	964	11	4.71813	0.000715082	0.000715082	0.000715082
KIT	ENSG00000157404	653882	Rhabdomyosarcoma, alveolar	2.362	975	972	3	0.421427	0.714255	0.714255	0.714255
SRC	ENSG00000197122	6714	Osteosarcoma	2.19	975	972	3	2.01039	0.180607	0.180607	0.180607
VEGFA	ENSG00000112715	NA	Rhabdomyosarcoma	1.718	975	965	10	4.60754	0.00108122	0.00108122	0.00108122
KIT	ENSG00000157404	653882	Ewings sarcoma	1.536	975	964	11	2.09557	0.0613963	0.0613963	0.0613963
FLT1	ENSG00000102755	2321	Rhabdomyosarcoma, embryonal	1.385	926	910	16	6.11356	1.06825e-05	1.06825e-05	1.06825e-05
PIGF	ENSG00000151665	5281	Rhabdomyosarcoma	1.128	540	530	10	3.41993	0.00677449	0.00677449	0.00677449
PIGF	ENSG00000151665	5281	Rhabdomyosarcoma, alveolar	0.677	540	537	3	0.284963	0.802274	0.802274	0.802274
VEGFA	ENSG00000112715	NA	Ewings sarcoma	0.574	975	964	11	3.73411	0.00342164	0.00342164	0.00342164
PIGF	ENSG00000151665	5281	Rhabdomyosarcoma, embryonal	0.458	540	524	16	2.13501	0.0480152	0.0480152	0.0480152
VEGFB	ENSG00000173511	7423	Ewings sarcoma	0.438	926	915	11	1.61079	0.137576	0.137576	0.137576
FKBP1A	ENSG00000088832	2280	Ewings sarcoma	0.224	926	915	11	3.80708	0.00304837	0.00304837	0.00304837
VEGFA	ENSG00000112715	NA	Rhabdomyosarcoma, embryonal	0.065	975	959	16	6.38139	5.12625e-06	5.12625e-06	5.12625e-06
VEGFC	ENSG00000150630	7424	Rhabdomyosarcoma, alveolar	-0.264	975	972	3	0.646094	0.583654	0.583654	0.583654
KDR	ENSG00000128052	3791	Rhabdomyosarcoma, alveolar	-0.514	975	972	3	1.30556	0.318702	0.318702	0.318702
SRC	ENSG00000197122	6714	Rhabdomyosarcoma, embryonal	-0.551	975	959	16	-0.342786	0.736263	0.736263	0.736263
KDR	ENSG00000128052	3791	Ewings sarcoma	-0.602	975	964	11	-1.37747	0.197067	0.197067	0.197067
ERBB2	ENSG00000141736	NA	Rhabdomyosarcoma, alveolar	-0.775	926	923	3	0.248514	0.826796	0.826796	0.826796
PIGF	ENSG00000151665	5281	Osteosarcoma	-0.785	540	537	3	-0.164679	0.883784	0.883784	0.883784
FRAP1	ENSG00000198793	NA	Rhabdomyosarcoma, embryonal	-0.829	975	959	16	-1.33846	0.198498	0.198498	0.198498
FRAP1	ENSG00000198793	NA	Ewings sarcoma	-0.836	975	964	11	0.38797	0.703728	0.703728	0.703728
FRAP1	ENSG00000198793	NA	Rhabdomyosarcoma	-0.838	975	965	10	0.493298	0.632889	0.632889	0.632889
FRAP1	ENSG00000198793	NA	Rhabdomyosarcoma, alveolar	-0.839	975	972	3	-1.33123	0.313883	0.313883	0.313883
FRAP1	ENSG00000198793	NA	Osteosarcoma	-0.839	975	972	3	-1.8001	0.212122	0.212122	0.212122
EGFR	ENSG00000146648	1956	Osteosarcoma	-0.871	975	972	3	0.50213	0.664592	0.664592	0.664592
FKBP1A	ENSG00000088832	2280	Rhabdomyosarcoma	-0.873	926	916	10	-0.249899	0.808074	0.808074	0.808074
VEGFB	ENSG00000173511	7423	Rhabdomyosarcoma, embryonal	-0.97	926	910	16	-3.74477	0.0018117	0.0018117	0.0018117
VEGFB	ENSG00000173511	7423	Rhabdomyosarcoma	-0.987	926	916	10	-2.2804	0.0481054	0.0481054	0.0481054
VEGFB	ENSG00000173511	7423	Rhabdomyosarcoma, alveolar	-1.003	926	923	3	-1.23149	0.342627	0.342627	0.342627
VEGFB	ENSG00000173511	7423	Osteosarcoma	-1.003	926	923	3	2.37275	0.127794	0.127794	0.127794
SRC	ENSG00000197122	6714	Rhabdomyosarcoma	-1.111	975	965	10	-2.78806	0.0207182	0.0207182	0.0207182
ERBB2	ENSG00000141736	NA	Osteosarcoma	-1.137	926	923	3	-0.169845	0.880689	0.880689	0.880689
BRAF	ENSG00000157764	673	Ewings sarcoma	-1.166	975	964	11	-3.73767	0.0035629	0.0035629	0.0035629
SRC	ENSG00000197122	6714	Ewings sarcoma	-1.293	975	964	11	-1.21282	0.251639	0.251639	0.251639
FKBP1A	ENSG00000088832	2280	Rhabdomyosarcoma, embryonal	-1.302	926	910	16	-1.98974	0.0630155	0.0630155	0.0630155
FKBP1A	ENSG00000088832	2280	Rhabdomyosarcoma, alveolar	-1.315	926	923	3	-2.79929	0.103917	0.103917	0.103917
FKBP1A	ENSG00000088832	2280	Osteosarcoma	-1.315	926	923	3	-2.23717	0.152582	0.152582	0.152582
FLT3	ENSG00000122025	NA	Rhabdomyosarcoma, embryonal	-1.34	975	959	16	-16.3284	5.72975e-15	5.72975e-15	5.72975e-15
FLT3	ENSG00000122025	NA	Ewings sarcoma	-1.353	975	964	11	-14.5937	2.82386e-10	2.82386e-10	2.82386e-10
FLT3	ENSG00000122025	NA	Rhabdomyosarcoma	-1.358	975	965	10	-15.7181	2.05845e-10	2.05845e-10	2.05845e-10
ERBB2	ENSG00000141736	NA	Rhabdomyosarcoma, embryonal	-1.396	926	910	16	-2.70198	0.0156717	0.0156717	0.0156717
BRAF	ENSG00000157764	673	Rhabdomyosarcoma, embryonal	-1.396	975	959	16	-5.74415	2.27184e-05	2.27184e-05	2.27184e-05
ERBB2	ENSG00000141736	NA	Ewings sarcoma	-1.398	926	915	11	0.772002	0.455802	0.455802	0.455802
ERBB2	ENSG00000141736	NA	Rhabdomyosarcoma	-1.4	926	916	10	1.71209	0.117897	0.117897	0.117897
BRAF	ENSG00000157764	673	Rhabdomyosarcoma	-1.4	975	965	10	-6.51785	7.57801e-05	7.57801e-05	7.57801e-05
BRAF	ENSG00000157764	673	Rhabdomyosarcoma, alveolar	-1.401	975	972	3	-6.23457	0.012772	0.012772	0.012772
BRAF	ENSG00000157764	673	Osteosarcoma	-1.401	975	972	3	-5.04562	0.0259242	0.0259242	0.0259242
FLT3	ENSG00000122025	NA	Rhabdomyosarcoma, alveolar	-1.421	975	972	3	-18.0878	1.70947e-05	1.70947e-05	1.70947e-05
FLT3	ENSG00000122025	NA	Osteosarcoma	-1.421	975	972	3	-10.9318	0.00486468	0.00486468	0.00486468
ERBB4	ENSG00000178568	2066	Ewings sarcoma	-1.522	975	964	11	-0.215435	0.833637	0.833637	0.833637
SRC	ENSG00000197122	6714	Rhabdomyosarcoma, alveolar	-1.536	975	972	3	0.0806298	0.942849	0.942849	0.942849
FYN	ENSG00000010810	2534	Rhabdomyosarcoma, embryonal	-1.571	975	959	16	1.18906	0.248666	0.248666	0.248666
FYN	ENSG00000010810	2534	Rhabdomyosarcoma	-1.586	975	965	10	-1.2324	0.245369	0.245369	0.245369
EGFR	ENSG00000146648	1956	Rhabdomyosarcoma	-1.602	975	965	10	3.16204	0.00782634	0.00782634	0.00782634
FYN	ENSG00000010810	2534	Rhabdomyosarcoma, alveolar	-1.603	975	972	3	-3.13432	0.082515	0.082515	0.082515
FLT4	ENSG00000037280	2324	Ewings sarcoma	-1.702	615	605	10	-3.13917	0.0108091	0.0108091	0.0108091
VEGFC	ENSG00000150630	7424	Rhabdomyosarcoma	-1.759	975	965	10	2.65579	0.0226828	0.0226828	0.0226828
RET	ENSG00000165731	NA	Rhabdomyosarcoma	-1.826	975	965	10	-3.3557	0.00684888	0.00684888	0.00684888
RET	ENSG00000165731	NA	Ewings sarcoma	-1.828	975	964	11	-1.35299	0.204831	0.204831	0.204831
RET	ENSG00000165731	NA	Rhabdomyosarcoma, embryonal	-1.833	975	959	16	-3.9917	0.000806161	0.000806161	0.000806161
RET	ENSG00000165731	NA	Rhabdomyosarcoma, alveolar	-1.837	975	972	3	-0.212203	0.851178	0.851178	0.851178
RET	ENSG00000165731	NA	Osteosarcoma	-1.837	975	972	3	-1.07518	0.391476	0.391476	0.391476
EGFR	ENSG00000146648	1956	Rhabdomyosarcoma, alveolar	-1.839	975	972	3	0.574933	0.620167	0.620167	0.620167
VEGFC	ENSG00000150630	7424	Rhabdomyosarcoma, embryonal	-2.033	975	959	16	1.91175	0.0704779	0.0704779	0.0704779
FIGF	ENSG00000165197	2277	Rhabdomyosarcoma, embryonal	-2.06	926	910	16	0.858203	0.401921	0.401921	0.401921
ERBB4	ENSG00000178568	2066	Rhabdomyosarcoma, embryonal	-2.192	975	959	16	-5.49784	3.09797e-05	3.09797e-05	3.09797e-05
ERBB3	ENSG00000065361	2065	Osteosarcoma	-2.193	1128	1125	3	-1.55629	0.243919	0.243919	0.243919
ERBB3	ENSG00000065361	2065	Ewings sarcoma	-2.197	1128	1117	11	-2.23489	0.0450762	0.0450762	0.0450762
ERBB4	ENSG00000178568	2066	Rhabdomyosarcoma, alveolar	-2.23	975	972	3	-0.233516	0.836692	0.836692	0.836692
ERBB4	ENSG00000178568	2066	Osteosarcoma	-2.23	975	972	3	-1.45695	0.281681	0.281681	0.281681
ERBB4	ENSG00000178568	2066	Rhabdomyosarcoma	-2.235	975	965	10	-1.86884	0.0926254	0.0926254	0.0926254
FIGF	ENSG00000165197	2277	Ewings sarcoma	-2.404	926	915	11	-2.26575	0.0458654	0.0458654	0.0458654
FIGF	ENSG00000165197	2277	Rhabdomyosarcoma	-2.508	926	916	10	-2.90946	0.0149308	0.0149308	0.0149308
FIGF	ENSG00000165197	2277	Rhabdomyosarcoma, alveolar	-2.516	926	923	3	-1.37324	0.290913	0.290913	0.290913
FIGF	ENSG00000165197	2277	Osteosarcoma	-2.516	926	923	3	-3.75159	0.0618022	0.0618022	0.0618022
LCK	ENSG00000182866	NA	Rhabdomyosarcoma, embryonal	-2.911	975	959	16	-11.1934	1.9412e-09	1.9412e-09	1.9412e-09
LCK	ENSG00000182866	NA	Ewings sarcoma	-2.912	975	964	11	-13.7561	8.14129e-09	8.14129e-09	8.14129e-09
LCK	ENSG00000182866	NA	Rhabdomyosarcoma, alveolar	-2.915	975	972	3	-9.61569	0.00761539	0.00761539	0.00761539
LCK	ENSG00000182866	NA	Osteosarcoma	-2.915	975	972	3	-4.15938	0.0495999	0.0495999	0.0495999
LCK	ENSG00000182866	NA	Rhabdomyosarcoma	-2.916	975	965	10	-7.8359	1.47123e-05	1.47123e-05	1.47123e-05
KIT	ENSG00000157404	653882	Rhabdomyosarcoma, embryonal	-3.418	975	959	16	-2.733	0.0145275	0.0145275	0.0145275
KIT	ENSG00000157404	653882	Rhabdomyosarcoma	-3.734	975	965	10	-1.41221	0.18906	0.18906	0.18906
KIT	ENSG00000157404	653882	Osteosarcoma	-3.936	975	972	3	-0.673739	0.567844	0.567844	0.567844
